# Supplementary material for: Case Studies in Pediatric Endocrinology: An Interactive Learning Module
Source: MedEdPORTAL. 2016 Sep 13;12:10456. doi: 10.15766/mep_2374-8265.10456 (PMC6464428; doi:10.15766/mep_2374-8265.10456)
Supplement: Supplementary file 1 — A. Case Studies In Pediatric Endocrinology.ppt B. Survey Data.xls [file mep-12-10456-s001.zip]

Archive with 3 entries (3 files):
- B. Survey Data.xls
- _Educational Summary Report_10456.pdf
- A. Case Studies In Pediatric Endocrinology.ppt
