# Supplementary material for: Case Studies in Pediatric Endocrinology: An Interactive Learning Module
Source: MedEdPORTAL. 2016 Sep 13;12:10456. doi: 10.15766/mep_2374-8265.10456 (PMC6464428; doi:10.15766/mep_2374-8265.10456)
Supplement: Supplementary file 1 — A. Case Studies In Pediatric Endocrinology.ppt B. Survey Data.xls [file mep-12-10456-s001.zip › B. Survey Data.xls]

## Sheet: Sheet1
Pre Survey									Post Survey										Quantitative Analysis
What best describes you?	How comfortable are you in approaching a pediatric endocrinology patient in a clinic-setting?	How likely are you to use an additional resource to learn about pediatric endocrinology?	How would you rate your understanding of the function/physiology of the thyroid gland and endocrine pancreas?	How familiar are you with the usage and indications of various types of insulin?	Would you feel comfortable implementing a diet and exercise plan for a type I DM patient?	Would you feel comfortable implementing a diet and exercise plan for a type I DM patient?			What best describes you?	How comfortable are you in approaching a pediatric endocrinology patient in a clinic-setting?	How useful was this module in learning to approach pediatric endocrinology patients?	What is your overall satisfaction with this learning module?	Any suggestions for improvement?	How would you rate your understanding of the function/physiology of the thyroid gland and endocrine pancreas?	How familiar are you with the usage and indications of various types of insulin?	Would you feel comfortable implementing a diet and exercise plan for a type I DM patient?	Would you feel comfortable implementing a diet and exercise plan for a type I DM patient?			How comfortable are you in approaching a pediatric endocrinology patient in a clinic-setting?	How would you rate your understanding of the function/physiology of the thyroid gland and endocrine pancreas?	How familiar are you with the usage and indications of various types of insulin?	Would you feel comfortable implementing a diet and exercise plan for a type I DM patient?	How likely are you to use an additional resource to learn about pediatric endocrinology?	How useful was this module in learning to approach pediatric endocrinology patients?	What is your overall satisfaction with this learning module?
3rd - 4th year Medical Student	3	5	3	1	No	0			1st - 2nd year Medical Student	4	5	5	It was a great module! and a perfect time to send it out!	5	4	Yes	1	Pre-survey	Average	2.41026	3.46154	2.71795	0.25641	3.51282
1st - 2nd year Medical Student	3	4	3	3	No	0			3rd - 4th year Medical Student	3	5	5	I thought the module was very clear and concise. It was really helpful, especially on explaining the different types of insulin and the dosing schedules. I think this module would be good for students to take on their pediatrics rotation or when learning endocrinology during 1st/2nd year of med school.	4	4	Yes	1		Std. Dev.	0.965673	0.789609	1.02466	0.442359	1.09717
3rd - 4th year Medical Student	2	3	3	1	No	0			1st - 2nd year Medical Student	3	3	3	Nope	4	1	No	0	Post-survey	Average	3.69231	4.15385	3.88462	0.692308		4.26923	4.34615
1st - 2nd year Medical Student	4	5	2	3	No	0			3rd - 4th year Medical Student	4	4	5	Great presentation	4	4	Yes	1		Std. Dev.	0.549125	0.464095	0.816182	0.470679		0.724303	0.689481
1st - 2nd year Medical Student	1	5	2	1	No	0			3rd - 4th year Medical Student	4	4	5	None, the module was very informative!	4	4	Yes	1		P-Values	6.34651e-08	0.000155432	8.03465e-06	0.000335289
3rd - 4th year Medical Student	3	4	3	3	Yes	1			3rd - 4th year Medical Student	5	5	5	Very informative module. Walking through different cases was helpful.	4	5	Yes	1
3rd - 4th year Medical Student	2	3	2	3	No	0			1st - 2nd year Medical Student	3	3	3	It would be nice if there was a voice over giving explanations for the presentation.	3	3	Yes	1
1st - 2nd year Medical Student	2	3	4	4	No	0			1st - 2nd year Medical Student	3	4	4	none! well done, easy to follow and use	5	5	Yes	1
1st - 2nd year Medical Student	4	5	3	2	No	0			1st - 2nd year Medical Student	4	4	4	Since I'm a very visual person, I would love graphs and pictures.	5	3	Yes	1
1st - 2nd year Medical Student	2	2	3	2	No	0			1st - 2nd year Medical Student	3	3	4	The module was solid, but I feel the reasoning behind selecting differing insulin regiments should be better explained.	4	4	No	0
1st - 2nd year Medical Student	1	4	5	3	Yes	1			1st - 2nd year Medical Student	4	5	5	It is kind of confusing if you accidentally click outside of the buttons.	4	4	No	0
3rd - 4th year Medical Student	3	2	4	4	Yes	1			3rd - 4th year Medical Student	4	5	5	Could be better in an interaction video format.	4	4	No	0
3rd - 4th year Medical Student	2	1	2	3	No	0			3rd - 4th year Medical Student	4	5	5	na	4	4	No	0
1st - 2nd year Medical Student	2	4	4	3	No	0			3rd - 4th year Medical Student	3	4	4	none	4	4	Yes	1
3rd - 4th year Medical Student	3	4	3	4	Yes	1			3rd - 4th year Medical Student	4	5	5	great module!	5	4	Yes	1
1st - 2nd year Medical Student	2	3	4	4	Yes	1			3rd - 4th year Medical Student	3	4	4	The diabetic diet and exercise section was a little bit glitchy for me.	4	3	No	0
1st - 2nd year Medical Student	1	5	3	2	Yes	1			1st - 2nd year Medical Student	4	5	5	The module and questions were really fun to go through!	5	5	Yes	1
1st - 2nd year Medical Student	1	2	5	3	No	0			3rd - 4th year Medical Student	4	4	4	Good work	4	3	Yes	1
1st - 2nd year Medical Student	2	5	4	3	No	0			3rd - 4th year Medical Student	4	5	5	It was great!	4	4	Yes	1
1st - 2nd year Medical Student	2	3	3	3	No	0			3rd - 4th year Medical Student	4	4	4	None	4	4	Yes	1
1st - 2nd year Medical Student	2	2	4	3	No	0			1st - 2nd year Medical Student	4	4	4	Great powerpoint! I can tell that a lot of work has been put into it. I would love if one of these was made for each clinical rotation in my future. Comments: - Sometimes option D was cut off from the question answer choices. - On one slide, "breath" was spelled "breathe" about DKA Good job!	4	4	Yes	1
3rd - 4th year Medical Student	3	5	3	1	No	0			1st - 2nd year Medical Student	3	4	4	I have no suggestions for improvement. This is a great tool for us to have.	4	5	Yes	1
3rd - 4th year Medical Student	3	2	4	4	No	0			1st - 2nd year Medical Student	4	4	4	no	4	4	Yes	1
3rd - 4th year Medical Student	2	4	4	3	No	0			3rd - 4th year Medical Student	3	3	3	.	4	4	No	0
3rd - 4th year Medical Student	3	2	3	3	No	0			1st - 2nd year Medical Student	4	5	4	I think the modules were very helpful.	4	4	No	0
1st - 2nd year Medical Student	3	4	5	4	No	0			1st - 2nd year Medical Student	4	5	5	The interactive module was very well put together. It worked very well on my touchscreen. There were some points in the module where I did not know that additional content was available, i.e. there was additional slides in a section but all I saw was a home button. I would recommend also putting in an arrow forward button to demonstrate that additional content is available.	4	4	Yes	1
1st - 2nd year Medical Student	4	3	4	2	No	0
3rd - 4th year Medical Student	3	4	4	4	No	0
3rd - 4th year Medical Student	3	4	3	2	No	0
1st - 2nd year Medical Student	1	4	3	1	No	0
3rd - 4th year Medical Student	3	4	4	4	Yes	1
3rd - 4th year Medical Student	5	4	4	4	Yes	1
1st - 2nd year Medical Student	1	3	3	2	Yes	1
1st - 2nd year Medical Student	1	3	4	1	No	0
1st - 2nd year Medical Student	3	3	3	2	No	0
1st - 2nd year Medical Student	2	3	3	2	No	0
1st - 2nd year Medical Student	3	4	4	4	Yes	1
3rd - 4th year Medical Student	2	2	4	3	No	0
1st - 2nd year Medical Student	2	5	4	2	No	0
